# Supplementary material for: Allocation Variable-Based Probabilistic Algorithm to Deal with Label Switching Problem in Bayesian Mixture Models
Source: PLoS One. 2015 Oct 12;10(10):e0138899. doi: 10.1371/journal.pone.0138899 (PMC4601799; doi:10.1371/journal.pone.0138899)
Supplement: S1 File — This dataset contains 30 outcome variables and 6 explanatory variables. The variables are summarised as follows and variable names are shown parenthetically. The 30 outcome variables are seven positive symptoms (P1–P7), seven negative symptoms (N1–N7) and sixteen general psychopathology symptoms (G1–G16) with binary response with 0 = no symptom and 1 = having symptom. The 6 explanatory variables are gender (Male_gender) with 0 = female and 1 = male, age at recruitment (Age), onset-age of psychotic symptoms (Age_of_onset), years of education (Year_of_education), occupation (Having_occupation) with 0 = no occupation and 1 = having occupation and CPT score (Ungraded_CPT). (CSV) [file pone.0138899.s002.csv]

P1	P2	P3	P4	P5	P6	P7	N1	N2	N3	N4	N5	N6	N7	G1	G2	G3	G4	G5	G6	G7	G8	G9	G10	G11	G12	G13	G14	G15	G16	Male_gender	Age	Year_of_education	Having_occupation	Age_of_onset	Ungraded_CPT
0	0	0	0	0	0	0	0	0	0	0	0	0	0	1	0	0	0	0	0	0	0	0	0	0	0	0	0	0	0	1	43	15	1	24	-0.88
0	0	0	0	0	0	0	0	0	0	0	0	0	0	0	0	0	0	0	1	0	0	0	0	0	1	1	0	0	0	1	36	14	1	20	-0.43
0	0	0	0	0	0	0	0	0	0	0	0	0	0	0	0	0	0	0	0	0	0	0	0	0	0	0	0	0	0	0	28	12	1	17	0.53
1	0	1	0	0	0	0	0	0	0	0	0	0	0	0	0	0	0	0	0	0	0	0	0	0	0	0	0	0	0	0	38	12	1	23	-2.01
0	1	0	0	0	0	0	1	1	1	1	1	1	1	0	0	0	0	0	0	0	0	0	0	1	1	0	0	0	0	1	22	9	0	18	0.53
1	0	1	0	0	1	0	0	1	0	1	1	1	0	1	1	1	1	0	1	0	0	1	0	0	1	1	0	0	1	0	26	9	0	14	-5.22
0	0	0	0	0	0	0	0	0	0	0	0	0	0	0	0	0	0	0	0	0	0	0	0	0	0	0	0	0	0	0	22	12	0	18	0.22
0	0	0	0	0	0	0	0	0	0	0	0	0	0	1	0	0	0	0	0	0	0	0	0	0	0	0	0	0	0	0	24	13	0	20	-3.07
0	0	0	0	0	0	0	0	0	0	0	1	1	0	0	0	0	1	0	0	0	0	0	0	0	0	0	0	0	0	1	25	10	0	15	-6.93
0	0	0	0	0	0	0	0	0	0	0	0	0	0	0	0	0	0	0	0	0	0	0	0	0	1	0	0	0	0	0	49	9	0	30	-0.7
0	0	0	0	0	0	0	0	0	0	0	0	0	0	0	0	1	0	0	1	0	0	0	0	0	0	0	0	0	1	0	23	12	0	19	-1.69
1	0	1	0	0	1	0	0	0	0	0	1	0	1	1	0	0	0	0	1	0	0	0	0	0	1	0	0	0	1	1	27	12	0	18	0.67
1	1	1	1	0	1	1	1	1	0	1	1	0	0	1	0	0	0	1	1	0	1	1	0	0	1	0	1	0	0	1	33	12	1	19	-1.76
1	0	1	0	0	1	0	0	0	0	0	1	0	0	1	0	1	0	0	1	0	0	1	0	0	0	0	0	0	1	0	28	10	0	14	0.67
0	0	0	0	0	0	0	0	0	0	0	0	0	0	0	0	0	0	0	1	0	0	0	0	0	0	0	0	0	0	0	29	16	0	24	-1.43
0	0	0	0	1	0	0	0	0	0	0	0	0	0	1	1	0	0	0	0	0	0	0	0	0	1	0	0	0	0	1	29	14	0	20	-3.28
0	0	0	0	0	0	0	1	0	0	0	0	0	0	0	0	0	0	0	0	0	0	0	0	0	0	0	0	0	0	0	34	11	0	21	-1.12
1	0	1	0	0	0	0	0	0	0	0	0	0	0	0	0	0	0	1	0	0	0	1	0	0	1	0	0	0	0	1	36	14	0	30	0.05
0	0	0	0	0	0	0	0	0	0	0	0	0	0	0	0	0	0	0	0	0	0	0	0	0	0	0	0	0	0	1	31	12	0	22	0.6
0	1	0	0	0	0	0	1	1	1	1	1	1	1	0	0	0	0	0	0	1	0	0	1	0	1	0	0	0	0	1	28	9	0	18	-0.34
0	0	1	0	0	0	0	0	0	0	0	0	0	0	0	0	1	0	0	1	0	0	0	0	0	1	0	0	0	0	1	34	17	1	27	-1.95
1	1	0	0	1	1	0	0	0	0	0	0	0	0	0	0	1	0	0	1	0	0	1	0	0	1	0	0	0	1	1	24	11	0	16	-0.95
0	0	0	0	0	0	0	0	0	0	1	1	1	1	0	0	0	0	0	0	0	0	0	0	0	1	1	0	0	0	1	36	9	0	26	-2.48
1	1	1	0	0	0	0	1	1	1	1	1	1	1	1	0	0	0	0	0	0	0	1	1	1	1	0	0	0	0	0	38	12	0	19	0.37
1	0	1	0	0	1	0	0	0	0	1	0	0	0	0	1	0	0	0	1	0	0	1	0	0	0	1	0	0	0	1	27	12	0	19	-1.08
0	0	0	0	0	0	0	1	1	1	0	0	1	0	0	0	0	0	0	0	0	0	0	0	0	0	1	0	1	0	0	28	14	0	18	-1.57
0	1	1	0	0	1	0	1	1	1	1	1	1	1	0	0	0	0	0	0	1	1	1	1	1	1	1	0	1	1	0	40	15	0	25	-1.84
0	0	0	0	0	1	0	1	0	1	1	1	1	1	0	0	0	0	0	0	1	0	0	0	0	1	0	0	0	0	1	41	8	0	26	-2.49
1	0	1	1	1	0	0	0	0	0	0	0	0	0	1	1	0	0	0	0	0	0	1	0	1	0	0	0	0	0	1	36	9	1	23	1.1
1	1	1	1	0	1	1	1	1	1	1	1	1	1	1	1	0	1	0	1	1	1	1	1	1	1	1	0	1	1	0	51	12	0	42	-1.93
0	0	1	0	0	1	0	1	1	1	1	1	1	1	1	1	0	0	0	0	0	0	0	0	0	0	0	0	0	1	1	36	9	0	23	0.4
1	0	1	0	0	1	0	1	1	0	1	0	0	0	0	0	0	0	0	0	0	0	1	0	0	0	0	0	0	0	1	44	10	1	16	0.49
1	1	0	0	1	1	0	0	0	0	0	1	0	1	0	0	0	0	0	0	0	0	0	0	0	1	0	0	0	0	1	29	10	0	19	-0.94
1	1	0	0	0	0	0	1	1	1	1	1	1	1	1	1	1	1	0	1	0	0	1	0	1	1	1	0	1	0	0	32	12	0	24	-0.07
1	1	0	0	0	1	1	1	1	1	1	1	1	1	1	1	0	0	0	0	1	0	1	0	0	1	0	0	1	0	1	35	18	0	31	-1.52
1	0	1	1	0	1	0	1	0	0	1	1	1	1	0	0	1	0	0	0	0	0	0	0	0	1	0	0	0	0	1	41	9	1	21	0.12
1	1	1	0	0	0	0	1	0	0	1	1	0	1	0	1	0	0	0	0	0	0	1	1	1	1	1	1	1	0	0	43	6	0	30	-5.75
0	1	0	0	0	0	0	1	0	0	1	1	1	1	0	0	0	0	0	0	0	0	0	0	0	1	1	0	0	0	1	34	14	0	25	-0.25
0	1	1	0	0	1	0	1	1	1	1	1	1	1	0	0	0	0	0	0	1	1	0	1	1	1	0	0	0	0	1	28	12	1	23	-2.43
1	0	1	0	0	1	0	1	1	0	1	1	1	1	0	0	0	0	0	1	0	0	0	0	1	1	0	0	1	0	1	21	10	0	14	-0.6
1	0	1	0	0	1	0	0	0	0	0	1	0	1	0	0	0	0	0	0	0	0	1	0	0	1	1	1	0	0	0	30	9	0	20	-1.49
0	0	0	0	0	0	0	0	0	0	0	0	0	0	0	0	0	0	0	0	0	0	0	0	0	1	0	0	0	0	1	28	14	1	19	-2.64
1	0	1	0	0	1	1	0	1	1	0	1	1	0	1	1	0	0	0	1	0	1	1	1	1	1	1	1	1	1	1	42	10	0	14	-5.98
0	0	0	0	0	0	0	0	0	0	1	1	0	0	0	0	0	0	0	0	0	0	0	0	0	0	0	0	0	0	1	46	10	1	16	-3.52
1	0	0	0	0	0	0	0	0	0	1	0	0	0	1	0	0	0	0	0	0	0	1	0	0	0	0	1	0	0	0	26	10	1	15	-1
1	1	1	0	1	0	0	1	1	0	1	1	1	1	1	1	1	1	0	0	0	0	1	1	1	1	0	0	1	1	0	46	10	0	24	-5.9
0	0	0	0	0	0	0	0	0	0	0	0	0	0	0	0	0	0	0	0	0	0	0	0	0	0	0	0	0	0	0	30	16	1	23	-1.78
0	1	0	0	0	0	0	0	0	0	0	1	0	0	0	0	1	0	0	0	0	0	0	0	0	1	0	1	0	0	0	30	12	1	21	-4.45
0	0	0	0	0	0	0	1	1	1	1	1	0	0	0	0	0	0	0	0	0	0	0	0	0	0	0	0	0	0	0	32	12	0	20	-3.75
1	0	1	0	0	1	1	1	1	1	1	0	1	0	0	0	0	1	0	0	0	1	1	0	0	1	1	0	1	1	0	48	14	1	33	-5.15
1	1	1	0	0	1	1	0	0	1	1	1	0	1	1	1	0	0	0	1	0	0	1	0	0	1	1	0	1	1	1	28	12	0	20	-3.73
0	0	0	0	0	0	0	0	0	0	0	1	0	0	0	0	0	0	0	0	0	0	0	0	1	1	0	0	0	1	0	30	12	1	20	-2.34
0	0	0	0	0	0	0	0	0	0	0	1	0	0	0	0	0	0	0	0	0	0	0	0	0	0	0	0	0	0	0	44	6	0	39	-2.4
1	1	1	0	1	1	0	1	0	0	1	1	0	0	1	1	0	0	0	0	0	0	1	0	0	1	0	0	1	0	1	39	14	0	20	-4.54
0	1	0	0	0	0	0	1	1	1	1	1	1	0	0	0	0	0	0	0	0	0	0	0	1	1	0	0	0	0	0	41	6	1	34	-7.5
0	0	1	0	0	0	0	0	0	0	0	0	0	0	0	0	0	0	0	0	0	0	0	0	0	0	0	0	0	0	0	43	12	1	25	-1.72
1	1	1	0	0	0	0	1	1	0	0	1	1	1	0	0	0	0	0	0	1	0	1	0	1	1	1	0	1	0	0	25	12	0	16	-4.18
1	1	1	0	1	1	0	0	0	0	1	1	0	1	1	1	0	0	0	1	0	1	1	0	1	1	1	0	1	0	1	39	9	1	14	-3.68
1	1	1	0	1	1	1	1	1	1	1	1	1	1	1	1	0	0	0	0	0	1	1	0	1	1	1	0	1	1	1	28	12	1	18	-0.31
1	1	1	1	1	0	1	1	1	1	1	1	1	1	1	1	0	1	0	1	1	0	1	0	1	1	1	1	1	0	1	39	12	0	23	-7.88
1	1	1	1	0	0	0	0	0	0	0	1	0	0	0	0	0	0	0	0	0	0	1	0	0	0	0	0	0	0	0	21	9	0	15	-3.9
1	1	1	1	0	1	0	1	1	1	1	1	0	1	1	1	0	0	0	0	0	0	1	0	1	1	1	0	1	1	0	41	12	0	20	-6.05
1	0	0	0	0	0	0	0	1	0	1	1	0	1	0	0	0	0	0	0	0	0	1	0	1	1	1	0	0	1	1	38	12	0	27	0.43
1	1	1	1	0	1	1	1	1	1	1	1	1	1	0	1	0	0	0	1	1	0	1	0	0	1	1	1	0	1	0	31	12	0	21	-5.59
0	0	0	0	0	0	0	0	1	0	1	0	0	0	1	0	0	0	0	0	0	0	0	0	0	1	0	0	0	1	1	44	13	0	31	-2.15
1	1	1	0	0	1	0	0	0	0	0	1	0	1	1	1	0	0	0	0	0	0	0	0	0	0	0	0	0	0	0	24	9	0	17	-3.49
0	0	0	0	0	0	0	1	1	1	1	1	1	0	1	0	0	0	0	0	0	0	0	0	0	1	0	0	0	0	0	39	9	0	18	-6.42
1	1	1	1	1	1	1	0	1	0	1	1	0	0	1	1	0	0	0	0	0	1	1	0	1	1	1	1	0	1	1	35	11	0	23	-4.34
1	1	1	1	1	1	1	0	0	0	1	1	1	1	0	0	0	1	0	0	0	0	1	0	0	1	1	1	1	0	1	42	6	0	27	-1.86
1	0	0	0	0	0	0	0	0	0	0	0	0	0	0	0	0	0	1	0	0	0	1	0	0	1	1	0	1	0	1	23	12	0	18	-5.47
1	1	1	1	1	1	0	1	0	0	0	1	0	1	1	1	0	0	0	0	0	0	1	1	1	1	0	1	1	1	0	29	16	0	18	-6.9
0	0	0	0	0	0	0	1	1	0	1	1	1	0	1	0	0	0	0	0	0	0	0	0	0	1	1	0	0	0	1	42	6	0	31	-3.74
1	0	1	0	1	0	0	0	0	0	1	0	0	0	1	0	1	0	0	1	0	1	0	0	0	0	0	0	1	0	0	39	12	0	34	-2
0	0	0	0	0	0	0	1	1	1	1	1	1	0	1	0	0	0	0	0	1	0	0	0	0	1	0	0	0	1	0	44	6	0	31	-7.18
0	0	0	1	0	0	0	0	1	0	1	1	0	0	0	0	0	0	0	0	0	0	0	0	0	1	1	1	1	0	0	37	12	0	23	-4.71
0	0	0	0	0	0	0	0	0	0	0	1	0	0	0	1	0	0	0	0	0	0	0	0	0	0	1	0	0	0	1	27	12	0	15	-0.51
1	1	1	1	1	0	0	0	0	0	0	0	0	1	0	0	0	0	0	0	0	0	1	0	1	1	1	1	1	0	1	34	12	0	20	-3.03
0	0	0	0	0	0	0	1	0	0	0	1	0	1	0	0	0	0	0	0	1	0	0	0	0	1	1	1	0	0	0	24	13	1	21	-0.89
0	0	0	0	0	0	0	0	0	0	0	0	1	0	0	0	1	0	0	1	0	0	0	0	0	1	0	0	0	0	1	21	12	0	16	0.53
1	0	1	0	1	0	0	0	0	0	0	1	0	0	0	0	0	0	0	0	0	0	1	0	0	1	0	0	0	0	1	29	12	1	11	0.32
1	1	1	0	0	0	0	0	0	0	0	1	0	0	0	0	0	0	0	0	0	0	1	0	0	1	1	0	0	1	1	34	12	1	15	-0.96
1	0	0	0	0	0	0	0	0	0	0	1	0	0	0	0	0	0	0	0	0	1	1	1	0	0	0	1	0	0	0	34	9	0	20	-4.79
1	0	1	0	0	0	1	1	1	1	1	1	1	1	0	0	0	0	0	1	1	0	1	1	0	1	0	1	0	0	0	32	8	0	15	-0.27
0	0	0	0	0	0	0	1	0	0	1	0	1	0	0	1	0	0	0	0	0	0	0	0	0	0	0	0	0	0	0	28	12	0	14	-0.21
1	1	1	1	0	1	0	0	0	0	0	1	0	0	0	1	0	0	0	0	0	0	1	0	1	1	0	0	1	0	1	31	8	0	15	-1.02
1	0	1	1	0	1	1	0	0	0	1	0	0	0	0	1	1	1	1	0	0	0	0	0	1	0	1	1	0	1	0	40	15	0	21	-0.64
0	1	1	0	1	0	0	1	0	1	1	1	1	0	1	0	1	0	0	0	1	0	0	0	0	0	1	0	0	0	0	35	14	0	19	-1.88
0	0	0	0	0	0	0	0	0	0	0	1	0	0	0	1	0	0	0	1	0	0	0	0	0	0	1	0	0	0	0	33	14	0	20	-1.69
1	0	1	0	1	1	0	0	0	0	0	0	0	0	1	1	1	1	0	0	0	0	1	0	0	1	0	0	0	0	0	33	12	0	16	-3.26
1	0	0	0	0	1	0	1	0	0	0	1	0	0	0	1	1	1	0	1	0	0	0	0	0	1	0	0	0	0	0	33	9	1	18	0.36
0	0	0	0	0	0	0	1	0	0	1	0	0	0	0	0	0	0	0	0	1	0	0	0	0	0	0	0	0	0	0	47	16	1	5	-0.91
0	0	0	0	0	0	0	0	0	0	0	0	0	0	0	0	0	0	0	0	0	0	0	0	0	0	0	0	0	0	1	46	10	1	24	-2.05
0	0	0	0	0	0	0	1	0	0	1	1	0	1	1	0	0	1	1	0	0	0	0	0	1	0	1	0	0	1	1	33	12	1	22	-2.52
1	1	0	0	0	1	0	1	1	1	1	1	1	1	1	1	0	1	0	0	1	1	1	0	1	1	1	0	0	1	1	36	12	1	19	-1.28
1	1	1	0	1	1	0	1	1	0	1	1	0	1	0	1	0	0	0	1	0	0	1	0	0	1	0	0	1	0	1	30	12	0	18	-0.98
0	0	0	0	0	0	0	0	0	0	0	1	0	0	0	0	0	0	0	0	0	0	0	0	0	0	0	0	0	0	1	47	11	0	37	-0.56
1	0	0	0	0	0	0	1	0	0	0	0	0	0	0	0	1	0	0	0	0	0	1	0	0	1	0	0	0	0	0	45	12	1	23	0.94
1	1	1	1	0	1	1	1	1	1	1	1	1	1	1	0	0	0	1	0	1	1	1	1	1	1	1	0	1	1	1	37	9	0	25	0.18
1	1	0	0	0	0	0	1	1	1	1	1	1	1	0	0	1	0	0	0	0	0	1	0	0	1	0	0	0	0	1	43	12	0	23	0.55
1	1	1	1	0	1	0	1	1	0	1	1	1	1	0	1	0	0	0	0	0	0	1	0	0	1	0	0	0	0	1	29	9	0	18	-3.38
1	1	1	1	0	1	1	1	1	0	1	1	0	1	1	1	0	1	1	0	0	0	1	1	1	1	0	1	1	0	0	32	9	0	19	-2.81
0	1	0	0	0	0	0	1	1	0	1	0	0	1	1	0	0	0	0	0	0	0	1	1	1	1	0	0	0	0	1	40	9	0	25	-2.55
1	1	1	0	0	1	0	1	1	1	1	1	1	1	1	0	0	0	0	0	0	0	1	0	1	1	0	0	1	1	1	38	10	0	18	-4.71
0	1	1	1	0	0	0	1	0	1	1	1	1	1	0	0	0	0	0	0	0	1	0	1	1	1	1	1	1	0	1	36	9	0	24	-5.1
1	1	1	0	0	1	0	1	1	0	1	1	0	1	1	1	0	1	1	0	0	0	1	0	0	0	1	1	0	1	1	21	9	1	14	-4.06
1	0	1	0	0	0	0	1	1	1	1	1	0	0	1	0	0	0	0	0	1	1	1	0	0	1	1	0	0	0	1	17	10	0	15	0.42
1	0	0	0	0	0	0	0	0	0	0	0	0	0	0	0	0	0	0	0	0	0	1	0	0	1	0	0	0	0	0	51	15	1	46	0.14
0	0	0	0	0	0	0	1	0	0	1	1	0	0	0	1	1	1	0	0	0	0	0	0	0	0	0	0	0	0	1	37	12	1	17	-0.31
0	0	0	0	0	0	0	0	0	0	0	1	0	0	0	0	1	0	0	0	0	0	0	0	0	0	0	0	0	0	0	30	20	0	19	0.01
0	0	0	0	0	0	1	0	0	0	1	0	0	1	0	0	0	0	0	0	0	0	0	0	0	1	0	1	0	0	1	35	19	0	26	0.37
1	0	0	0	1	0	0	0	0	0	0	0	0	0	0	1	0	1	0	0	0	0	0	0	0	1	0	0	0	0	0	47	15	1	30	0.78
1	0	1	1	0	1	1	1	1	1	1	1	1	1	0	1	0	1	0	1	0	0	1	0	0	1	0	1	0	1	1	40	14	0	27	0.85
0	0	0	0	0	0	0	0	0	1	1	1	1	0	0	0	0	0	0	0	0	0	0	0	0	0	0	0	0	0	0	27	13	1	19	0.44
0	0	0	1	0	0	1	1	1	1	1	1	1	1	0	0	0	0	0	0	1	0	0	0	0	1	1	1	0	0	1	21	11	0	19	-0.61
0	0	0	0	0	0	0	1	1	1	1	1	1	1	0	0	0	0	0	0	1	0	0	0	1	1	1	0	0	1	1	26	12	1	15	-0.36
0	0	0	0	0	0	0	0	1	0	1	0	0	0	0	0	0	0	0	0	0	0	0	0	0	0	0	0	0	0	1	35	12	0	25	-0.55
1	0	0	0	0	0	0	1	1	1	1	1	1	0	1	0	0	0	1	0	0	1	1	0	0	0	1	1	1	0	0	23	12	0	20	-0.46
1	0	1	0	0	0	0	1	1	0	1	1	0	0	1	1	1	1	0	1	1	1	1	0	0	1	0	1	1	1	1	25	12	0	22	0.62
1	0	0	0	0	0	0	1	1	1	1	0	0	1	0	1	0	1	0	0	0	0	0	0	0	1	0	0	0	0	0	38	15	0	19	-1.2
0	0	0	0	0	0	0	0	0	0	0	1	0	0	0	1	0	1	0	0	0	0	0	0	0	0	0	0	0	0	0	44	16	0	24	-0.57
1	1	1	0	0	0	0	1	1	1	1	1	1	1	1	1	0	1	1	0	1	1	0	0	1	1	1	1	1	0	1	44	10	0	15	-2.4
0	0	0	0	0	0	0	0	0	0	1	0	0	0	0	0	0	0	0	0	0	0	0	0	0	0	0	0	0	0	0	32	17	0	29	-0.13
1	0	0	0	0	1	0	0	0	0	0	0	0	0	0	0	0	0	0	1	0	0	1	0	0	1	0	0	0	1	1	40	16	0	32	-1.06
1	0	0	1	0	0	1	0	1	1	1	1	0	0	0	0	0	0	0	0	0	1	0	0	0	1	1	1	0	0	1	30	16	0	21	-1.71
1	1	0	0	0	0	0	1	0	0	0	1	0	0	1	1	0	0	0	1	0	0	1	0	0	1	0	0	0	0	0	31	16	0	28	-2.18
0	1	0	0	0	0	0	1	0	1	1	1	1	1	1	1	0	1	0	0	1	0	0	1	0	1	1	0	0	0	0	33	9	0	27	-6.9
1	0	1	0	0	1	0	1	1	1	1	1	1	0	0	1	0	1	1	1	1	0	1	0	1	1	1	0	1	1	0	24	13	0	19	-1.05
1	1	1	1	1	1	0	1	1	1	1	1	1	0	1	0	1	0	0	0	1	0	1	1	1	1	1	0	0	0	1	41	16	0	21	-3.14
0	0	0	0	0	0	1	0	0	0	0	0	0	0	1	1	0	1	0	1	0	0	0	0	0	0	0	0	0	0	1	29	18	0	20	-0.11
1	0	0	0	0	1	1	0	0	0	0	0	0	0	1	1	0	1	0	0	0	0	0	0	0	1	0	0	0	0	1	28	16	1	21	-0.09
0	0	0	0	0	0	0	1	1	1	1	1	1	1	0	0	0	1	1	0	1	0	0	1	1	1	1	0	1	0	1	29	9	0	27	-1.02
0	0	0	0	0	0	0	1	1	1	1	1	1	1	0	1	0	1	0	0	1	0	0	0	0	1	0	0	0	1	1	29	14	0	28	0.35
0	0	0	0	0	0	0	0	0	0	0	0	0	0	0	1	0	0	0	1	0	0	0	0	0	0	0	0	0	0	1	30	11	0	18	-0.94
0	0	0	0	0	0	0	0	0	0	0	0	1	0	0	0	0	0	0	0	0	0	0	1	0	1	0	0	0	0	0	21	12	0	17	-1.57
0	1	0	0	0	1	0	1	1	1	1	1	0	0	0	0	0	1	0	1	1	1	0	0	1	1	0	0	0	1	0	23	15	0	18	-1.05
1	1	1	1	1	1	0	0	0	1	0	1	0	1	1	1	0	1	1	0	0	1	1	1	1	1	0	1	1	0	1	22	13	0	15	-4.98
0	0	1	0	0	0	0	1	0	0	1	0	1	0	0	0	0	0	0	0	1	1	0	0	0	1	0	0	0	0	0	24	14	0	20	-1.16
0	0	1	0	0	0	0	1	1	1	1	1	1	1	0	0	0	0	0	0	1	0	0	0	1	1	1	0	0	1	1	21	10	1	11	-1.13
0	1	0	0	0	0	1	1	1	1	1	1	1	0	1	1	1	1	0	1	0	1	0	0	0	1	1	1	0	1	0	38	9	1	21	-2.54
0	0	0	0	0	0	0	0	0	0	0	0	0	0	0	0	0	0	0	0	0	0	0	0	0	0	0	0	0	0	1	20	13	0	18	-0.31
0	0	1	1	0	0	1	1	1	1	1	1	0	0	0	1	0	0	0	1	0	1	0	0	0	1	0	1	0	0	1	21	11	0	15	-1.32
1	1	1	1	1	1	1	0	0	0	0	1	0	0	1	0	0	0	1	0	0	0	1	0	0	1	0	0	0	0	0	27	12	1	18	-4.91
1	0	1	0	0	1	0	0	1	0	1	0	0	0	0	0	0	0	0	0	0	0	0	0	0	1	0	0	0	0	1	49	12	1	17	0.2
1	0	1	0	0	0	0	0	0	1	0	0	1	1	0	0	0	0	0	1	1	0	1	0	0	0	0	0	0	1	0	17	20	1	14	-0.32
1	0	1	1	0	0	0	0	0	0	0	1	0	1	1	0	0	0	0	0	0	0	1	0	0	0	0	0	0	1	0	30	12	1	12	0.07
1	0	1	0	1	1	0	0	1	0	1	1	0	1	0	0	0	0	0	0	0	0	1	0	0	1	0	0	0	1	0	60	12	0	35	-0.12
1	0	1	0	0	0	0	0	0	0	0	1	1	0	0	1	0	0	0	0	0	0	1	0	0	1	0	0	0	0	1	20	12	0	18	0.33
0	0	0	0	0	1	0	0	0	0	0	0	0	0	0	0	0	0	1	0	0	0	0	0	0	1	0	0	0	0	1	40	12	0	20	0.76
0	0	1	0	0	0	1	0	0	0	0	0	0	0	0	0	0	0	0	0	0	0	0	0	0	0	0	0	0	0	0	27	16	0	17	-0.18
1	1	0	1	0	0	0	1	1	1	1	1	1	1	0	0	0	0	1	0	0	0	0	0	0	1	0	0	0	0	0	21	9	0	13	-0.94
0	1	1	0	0	0	0	0	0	0	0	1	1	1	0	0	0	0	0	0	0	0	1	1	0	0	1	0	0	1	0	15	6	0	14	-1.64
0	0	0	0	1	0	0	0	0	0	0	0	0	0	0	0	0	0	0	0	0	0	1	0	0	0	0	0	0	1	0	36	13	0	31	-1.1
0	0	0	0	0	0	0	0	0	0	1	0	0	0	0	0	1	0	0	0	0	0	0	0	0	0	0	0	0	0	0	33	11	1	23	0.55
0	0	0	0	0	0	0	0	0	0	0	0	0	0	0	1	1	1	0	0	0	0	0	0	0	1	0	0	0	0	0	43	16	1	24	0.61
0	0	0	0	0	0	0	0	0	0	0	0	0	0	0	0	1	0	0	0	0	0	0	0	0	0	0	0	0	0	1	44	17	1	27	0.03
1	1	1	0	1	1	0	1	1	1	1	0	1	1	0	0	0	0	0	1	1	0	1	0	0	1	0	0	0	1	1	27	12	0	21	-0.84
0	0	0	0	0	0	0	0	0	0	0	0	0	0	0	1	0	0	0	0	0	0	0	0	0	0	0	0	0	0	1	33	16	0	32	0.3
0	0	1	0	0	1	0	0	0	0	1	0	0	0	1	0	0	0	0	0	0	0	1	0	0	1	0	0	0	0	0	36	16	0	20	-3.47
0	0	0	0	0	1	0	0	0	0	0	1	0	0	0	1	1	0	0	0	1	0	0	0	0	0	1	0	0	0	0	37	16	1	23	0.47
0	0	0	0	0	0	1	1	0	0	0	1	0	0	1	1	0	1	0	1	0	0	0	1	0	0	0	0	1	1	0	46	14	0	16	0.11
